# Supplementary material for: Surface-Modified Carboxylated Cellulose Nanofiber Hydrogels for Prolonged Release of Polyhexamethylene Biguanide Hydrochloride (PHMB) for Antimicrobial Applications
Source: Polymers (Basel). 2023 Aug 28;15(17):3572. doi: 10.3390/polym15173572 (PMC10490332; doi:10.3390/polym15173572)
Supplement: Supplementary file 1 [file polymers-15-03572-s001.zip]

Archive with 1 entries (1 files):
- polymers-2506612-supplementary.pdf
